# Supplementary material for: Interspecies Recombination-Led Speciation of a Novel Geminivirus in Pakistan
Source: Viruses. 2022 Sep 30;14(10):2166. doi: 10.3390/v14102166 (PMC9612148; doi:10.3390/v14102166)
Supplement: Supplementary file 1 [file viruses-14-02166-s001.zip]

Archive with 1 entries (1 files):
- viruses-1836956-supplementary.pdf
